# Supplementary material for: Glucocorticoid Receptor Activation in Lobular Breast Cancer Is Associated with Reduced Cell Proliferation and Promotion of Metastases
Source: Cancers (Basel). 2023 Sep 22;15(19):4679. doi: 10.3390/cancers15194679 (PMC10571671; doi:10.3390/cancers15194679)
Supplement: Supplementary file 1 [file cancers-15-04679-s001.zip]

Archive with 2 entries (2 files):
- cancers-2557328-File S1.pdf
- cancers-2557328-Supplemental Figures.pdf
